# Supplementary material for: Traditional, Complementary, and Alternative Medicine for Self-Care in Chronic Neck and Shoulder Pain: A Scoping Review
Source: Nurs Rep. 2026 Jan 29;16(2):44. doi: 10.3390/nursrep16020044 (PMC12942895; doi:10.3390/nursrep16020044)
Supplement: Supplementary file 1 [file nursrep-16-00044-s001.zip]

Archive with 1 entries (1 files):
- nursrep-3976661-supplementary.pdf
